# Supplementary material for: Deleterious Mutations and the Rare Allele Burden on Rice Gene Expression
Source: Mol Biol Evol. 2022 Sep 8;39(9):msac193. doi: 10.1093/molbev/msac193 (PMC9512150; doi:10.1093/molbev/msac193)
Supplement: msac193_Supplementary_Data [file msac193_supplementary_data.xlsx]

## Sheet: Supplementary Table 1
Supplementary Table 1. Rice accession numbers
accessions beginning with IR are from International Rice Research Instititute germplasm collection
accessions beginning with IRTP are from International Rice Testing Program
IRTP 9542
IRTP 24986
IRTP 201
IRTP 13772
IRTP 1231
IRGC 9804
IRGC 9790
IRGC 9179
IRGC 9177
IRGC 9175
IRGC 9069
IRGC 8952
IRGC 8896
IRGC 8341
IRGC 8268
IRGC 8267
IRGC 8260
IRGC 8245
IRGC 8242
IRGC 8238
IRGC 8234
IRGC 8231
IRGC 8228
IRGC 8227
IRGC 8195
IRGC 7919
IRGC 78267
IRGC 78257
IRGC 78253
IRGC 77530
IRGC 752
IRGC 74777
IRGC 74719
IRGC 73124
IRGC 73118
IRGC 72479
IRGC 71524
IRGC 71494
IRGC 68159
IRGC 67429
IRGC 67096
IRGC 67034
IRGC 67019
IRGC 66970
IRGC 66792
IRGC 66640
IRGC 6590
IRGC 6588
IRGC 63726
IRGC 63544
IRGC 6331
IRGC 6307
IRGC 6274
IRGC 6264
IRGC 6208
IRGC 61953
IRGC 6087
IRGC 59849
IRGC 58278
IRGC 56036
IRGC 5423
IRGC 5418
IRGC 53437
IRGC 51400
IRGC 51064
IRGC 49885
IRGC 49746
IRGC 4887
IRGC 47383
IRGC 46531
IRGC 46202
IRGC 45624
IRGC 4541
IRGC 44600
IRGC 44513
IRGC 43540
IRGC 43400
IRGC 43369
IRGC 43322
IRGC 40673
IRGC 39292
IRGC 3697
IRGC 34962
IRGC 32565
IRGC 32561
IRGC 32559
IRGC 32362
IRGC 32300
IRGC 31
IRGC 30238
IRGC 29066
IRGC 28134
IRGC 27762
IRGC 27748
IRGC 27716
IRGC 27513
IRGC 25924
IRGC 24224
IRGC 19972
IRGC 16872
IRGC 16817
IRGC 16800
IRGC 13746
IRGC 12793
IRGC 12386
IRGC 122451
IRGC 122298
IRGC 121705
IRGC 117617
IRGC 117398
IRGC 117281
IRGC 117280
IRGC 117278
IRGC 117277
IRGC 117276
IRGC 117271
IRGC 117267
IRGC 10984
IRGC 10968
IR86857-101-2-1-3
IR86781-3-3-1-1
IR83383-B-129-4
IR83380-B-B-124-3
IR82589-B-B-84-3
IR81412-B-B-82-1
IR81047-B-106-2-4
IR81023-B-116-1-2
IR79913-B-176-B-4
IR74371-70-1-1

## Sheet: Supplementary Table 2
Supplementary Table 2A. Rare variant counts for wet vs. dry conditions
	Er	Mr	j	Gene count
wet	2836.27	2560.08	1.108	4046	P value	1.60x10-8
dry	2443.38	2109.92	1.158	3508	log odds ratio	1.39
wet (shared genes)	2289.77	2045.68	1.115	3340	P value	0.0067
dry (shared genes)	2305.23	2016.36	1.143	3340	log odds ratio	1.02
Supplementary Table 2B. Rare variant counts for different factors in wet condition
	Er	Mr	j	Gene count
high recombination	1376.31	1267.84	1.09	1906	P value	3.77x10-5
low recombination	1329.08	1171.76	1.13	1900	log odds ratio	1.04
high r	775.88	664.64	1.16	3274	P value	2.04x10-7
low r	984.34	904.76	1.08	3375	log odds ratio	1.07
high expression	1424.35	1312.44	1.08	1986	P value	5.45x10-5
low expression	1411.92	1247.64	1.13	1978	log odds ratio	1.04
high connectivty	966.31	905.88	1.06	1439	P value	P = 5.01x10-5
low connectivity	1030.58	918.96	1.12	1437	log odds ratio	1.05
Supplementary Table 2C. Rare variant counts for different factors in dry condition
	Er	Mr	j	Gene count
high recombination	1184.73	1035.68	1.14	1651	P value	2.73x10-5
low recombination	1165.04	970.04	1.2	1644	log odds ratio	1.05
high r	683.27	554.6	1.23	2829	P value	3.86x10-5
low r	852.46	734.56	1.16	2924	log odds ratio	1.06
high expression	1211.36	1055.84	1.15	1717	P value	0.05
low expression	1232.04	1054.08	1.17	1713	log odds ratio	1.02
high connectivty	905.11	749.8	1.22	1259	P value	0.71
low connectivity	911.57	749.24	1.21	1251	log odds ratio	0.99

## Sheet: Supplementary Table 3
Supplementary Table 3. Quadratic model statistics, and extremes ratios statistics for genic and upstream regions
j = Er/Mr, the ratio of the total number of rare variants at the extreme ranks (Er = number of rare variants in the highest 10% and lowest 10% expression ranks) vs. the middle ranks (Mr = number of rare variants between the 40% to 60% expression ranks).
condition	functional region	quadratic model p-value	quadratic model r2	j
wet	gene	4.05831e-08	0.236741	1.09248
wet	body	2.30016e-07	0.215431	1.11499
wet	upstream_2kb	5.14876e-06	0.17575	1.07474
wet	upstream_4kb	0.000145532	0.13085	1.07847
wet	upstream_6kb	0.017657	0.0620638	1.06059
wet	upstream_8kb	0.00520835	0.080065	1.04723
wet	upstream_10kb	0.000517034	0.113184	1.05401
wet	upstream_20kb	0.0303573	0.0539612	1.04568
dry	gene	2.05316e-09	0.272049	1.1538
dry	body	1.44531e-05	0.162135	1.17489
dry	upstream_2kb	1.08374e-08	0.252571	1.13677
dry	upstream_4kb	9.43928e-08	0.226445	1.12602
dry	upstream_6kb	3.55794e-07	0.20998	1.12077
dry	upstream_8kb	8.39811e-08	0.227879	1.1173
dry	upstream_10kb	7.65698e-06	0.170542	1.10314
dry	upstream_20kb	0.00399107	0.083944	1.08109
